# Supplementary material for: Binding of guide piRNA triggers methylation of the unstructured N-terminal region of Aub leading to assembly of the piRNA amplification complex
Source: Nat Commun. 2021 Jul 1;12:4061. doi: 10.1038/s41467-021-24351-x (PMC8249470; doi:10.1038/s41467-021-24351-x)
Supplement: Supplementary file 4 — source data [file 41467_2021_24351_MOESM4_ESM.xlsx]

## Sheet: Figure1
figure 1b
For all figure lane 1 and lane 2:
1. Flag-Aub+GFP-dN-Krimper+ HA-Ago3
2. GFP-dN-Krimper+ HA-Ago3

## Sheet: Figure3
Figure 3a
1. GFP-wtAub
2. GFP-mdAub
Fig 3C									Figure 3e
Mobile fraction				Nuage: Cytoplasm
GFP-wtAub	GFP-mdAub			GFP-wtAub	GFP-mdAub				Het-A
57.5083	61.8361			2.98971	1.62149				wt	md	mut
52.4304	62.6151			3.20512	1.78369			1	0.16641	25.2616	21.4915
48.8888	65.6327			3.16572	1.4997			2	0.22167	28.9593	25.8714
49.1583	65.478			2.79959	1.56655			3	0.04568	30.5186	27.9572
51.9921	64.1946			3.11362	1.75094
52.3449	60.525			2.53547	1.6545				TAHRE
53.1838	62.2413			3.04021	1.87823				wt	md	mut
50.0042	61.6716			2.9174	1.63655			1	0.28145	9.09529	13.6064
48.9905	64.3448			2.80559	1.56204			2	0.15759	15.058	23.3373
50.5259	64.801			2.8713	1.95382			3	0.16594	8.85967	14.5014
53.3821	60.1028			2.75989	1.80615
52.6358	68.4947			3.03381	1.70908				Burdock
48.6031	65.6238			3.12922	1.87624				wt	md	mut
51.504	60.9677			3.23863	1.68454			1	0.22691	20.5727	18.3415
52.1396	61.7843			2.57867	1.67832			2	0.16946	20.5279	16.4514
49.7012	62.4076			2.9134	1.6739			3	0.15648	19.236	15.9439
52.349	63.6213			2.77819	1.89645
53.2926	65.3081			2.8951	1.71973				ZAM
53.015	61.2611			2.9409	1.75527				wt	md	mut
50.9621	64.5604			2.916	2.04187			1	0.93779	3.13019	1.96151
54.1701	62.3119			3.18862	1.98432			2	1.78672	1.62995	2.77763
53.6851	64.9137			2.97681	1.65838			3	0.67414	2.78194	0.63101
56.3227	65.4673			2.78009	1.62356
52.7395	62.9523			3.02001	1.75897
55.8774	66.215			2.79929	1.56438
51.563	61.4149			3.26903	2.06695
56.6328	61.2619			3.27503	1.82527
51.3139	65.1212			3.05371	1.72613
54.6196	62.5051			3.11102	1.69248
50.6642	62.7573			2.931	1.69853
	62.6187			2.9197	1.74742
				2.8856	1.83619
				3.02011	1.88229
				2.9237	1.77936
				2.9268	1.89383
				3.33373	1.57584
				3.11932	1.90755
				2.83079	1.35131
				2.81169	1.77394
				2.9396	1.7495
				3.11942	1.82076
				3.23043	1.79144
				2.82459	1.70069
				3.04591	2.01499
				3.11332	1.76339
				2.9353	1.68076
				3.17442	1.80886
				2.80719	1.62663
				2.9082	1.579
				3.02631	1.76429
				3.04671	1.78937
				3.24223	1.63791
				3.12712	1.68364
				3.14942	1.76781
				2.84709	1.89203
				3.13142	1.94426
				2.75969	1.77972
				2.8976	1.93199
				2.98551	1.84656
				2.935	1.68509
				3.16612	1.7532
				2.8731	1.7559
				3.02791	1.67606
				2.8843	1.77602
				2.78469	1.64639
				3.16052	1.81111
				2.74279	1.68527
				2.895	2.02545
				2.9737	1.89862
				2.83559	1.83808
				2.9372	1.80029
				2.9016	1.73317
				3.01471	1.87083
				2.9159	2.00272
				2.9593	1.65099
				2.78409	1.73624
				2.83509	1.84043
				2.9733	1.68058
				3.22403	1.87895
				3.04981	1.50358
				2.98621	2.00164
					1.81102
					1.68103

## Sheet: Figure4
Figure 4a

## Sheet: Figure5
Figure 5a
1. GFP-wtAub
2. GFP-mdAub
3. GFP-pdAub
Figure 5b
1. HA-Tud + GFP- wtAub
2. HA-Tud + GFP-mdAub
3. HA-Tud + GFP-pdAub
4. HA-Tud
Figure 5e		1. Flag-Aub 2. Flag-Aub Zuc KD
Figure 5g
Figure 5h
From left to right: 0mM 0.1mM 0.5mM 1mM
	oligo mM				Oligo mM
SYM11	0	18858.1	anti-Flag		0	36527.4
	0.1	17661.1			0.1	34565.3
	0.5	26693.5			0.5	34335.3
	1	36130			1	29371.4
Figure 5i
	wtAub	wtAub	AubPazmut	AubPazmut
oligo	+	-	+	-

## Sheet: Figure6
Figure 6a
Figure 6b
																			Flag		SYM11
																			wtAub	50823.5	wtAub	42217.6
																			pdAubExt	60021.9	pdAubExt	27726.4
																			pdAub	36968.5	pdAub	2188.63
Figure 6c
	1	2	3	4	5	6
Upper:	Flag-Aub + GFP- Csul	GFP-Csul	Input of 1	Input of 2	Flag-Aub+GFP-Csul	GFP-Csul
Lower:	Flag-Aub + GFP-Vls	GFP-Csul	Input of 1	Input of 2	Flag-Aub+GFP-Csul	GFP-Csul
Figure 6d
1. Flag-Csul + HA-wtAub
2.HA-wtAub
3. Flag-Csul + HA-mdAub
4. HA-mdAub
5. Flag-Csul + HA-pdAub
6. HA-pdAub
Figure 6e

## Sheet: Extended figure 1
1b

## Sheet: Extended figure 4
s4a
s4d

## Sheet: Extended figure 6
S6a
s6b
